# Supplementary material for: Hetero-Diels-Alder Reactions of In Situ-Generated Azoalkenes with Thioketones; Experimental and Theoretical Studies
Source: Molecules. 2021 Apr 27;26(9):2544. doi: 10.3390/molecules26092544 (PMC8123831; doi:10.3390/molecules26092544)
Supplement: Supplementary file 1 [file molecules-26-02544-s001.zip]

Archive with 1 entries (1 files):
- molecules-1188426-supplementary.pdf
